# Supplementary material for: First-day intracranial pressure correlates with ICU mortality in subarachnoid hemorrhage patients: an analysis of the MIMIC-IV database
Source: Front Neurol. 2025 Jul 2;16:1594680. doi: 10.3389/fneur.2025.1594680 (PMC12264297; doi:10.3389/fneur.2025.1594680)
Supplement: Supplementary file 1 [file Data_Sheet_1.csv]

## Sheet: Sheet1
subject_id	hadm_id	seq_num
10110948	20994976	1
10297124	20801859	1
10305615	20828745	1
10308297	27825244	2
10321933	29792275	1
10575383	29883472	1
10583154	27722277	1
10780779	26081947	7
10795512	20259763	1
10813632	28201230	1
10849022	25287581	2
11222618	21538900	1
11235409	20756799	6
11251071	29350026	1
11313297	25589332	1
11323551	25079349	1
11325767	26025472	9
11334180	25823562	1
11372160	21083287	1
11385275	24788420	1
11387308	25021409	2
11390955	25888167	1
11395902	24403097	1
11399904	26472832	1
11435952	28379285	1
11437023	22344130	1
11441166	24715419	2
11459649	29496649	5
11474021	21946612	1
11492840	21259204	1
11497218	23519656	1
11527001	24988229	3
11542219	24668851	2
11542534	24970578	6
11551014	28100053	3
11555610	22568197	1
11565927	22995439	8
11797478	21261973	1
11802277	28467606	1
11821055	28539372	1
11821803	22320750	1
12592150	26331846	1
12608366	28893381	1
12633892	26749242	1
12641488	27202077	1
14857779	27059349	1
14877088	28330736	1
14897059	29859063	1
15696612	29580325	7
15696627	25123049	1
15706402	22533042	1
15727720	20645052	1
15729033	21032771	1
15745670	28306909	1
15755023	29024996	1
16954535	26300037	1
16956980	25284771	5
16961639	23399651	1
16981021	27220866	2
16996620	27046081	1
17003151	20196181	1
17010410	22918585	1
17046706	22595187	2
17052587	21454470	1
17074638	25638262	17
17074879	26213899	1
17093667	23833799	2
17094356	28222918	1
17115670	21863824	1
17123455	23135019	3
17124711	29290275	2
17129628	23304355	1
17131877	20212875	2
17152272	28684469	2
17170682	29349222	1
17174757	20676389	1
17180800	25347391	1
17190208	21212718	1
17192157	22424709	1
17229978	25599226	1
17236865	26096035	2
17236998	23922545	1
17266171	27655092	1
17278932	20720471	1
17293172	24014957	1
17316473	29472242	1
17321813	26739664	1
17325631	21432164	1
17385639	26792528	1
17404816	24020155	1
17416494	26311158	2
17416494	27859317	1
17430774	24647096	1
17441578	29036832	1
17445445	23934691	1
17471925	24271457	1
17482024	20980030	1
17484283	29665211	1
17501152	25376617	1
17528095	28090612	3
17529268	29964832	1
17536748	23517531	1
17542886	29012018	1
17552655	27981677	1
17560713	28656300	2
17565317	21951160	1
17589211	24909611	11
17610143	23435526	1
17629584	23685168	1
17807675	25637500	9
18030470	23765097	2
18050964	24464847	1
18091479	25526350	1
18115673	28097951	1
18130160	27369865	2
18164517	23948992	1
18168577	21539428	2
18212567	22161815	1
18248169	25394677	3
18254112	22963557	2
18257813	28015167	1
18257813	29575958	1
18268241	28825973	1
18268241	29679555	1
18280019	28719273	1
18286086	21317539	1
18335457	20501475	5
18352937	28505750	1
18383482	29490873	3
18400907	22938866	1
18406104	28390777	1
18408219	27469061	1
18429309	21274626	2
18437840	24397505	1
18445490	20486870	2
18457445	29625269	2
18496680	25813458	1
18497825	20127058	3
18513497	20331360	1
18521820	27142103	1
18523462	26860249	2
18558689	20530637	2
18564451	27272921	1
18835879	21823187	1
18838105	22467389	2
18838637	23353349	1
18849870	20932748	1
18852216	21271083	2
18875034	28538200	5
18894923	23254158	1
18908444	28523426	1
18931615	27976555	1
18949047	25726917	1
19020677	22820545	1
19055904	20507586	2
19068582	21445828	1
19072803	26099566	1
19072817	28501426	5
19079019	25098806	3
19090418	23522327	1
19091614	27668784	1
19095237	29756635	1
19111424	22592667	1
19111424	29589619	2
19146637	27529186	1
19155318	29628501	1
19179883	20371821	3
19181803	29995768	1
19208686	23381679	3
19209496	21201652	1
19209496	24603487	1
19229949	25235460	1
19244907	20005119	1
19265037	29905024	1
19265776	23917188	1
19318813	23778245	1
